# Supplementary material for: Facile Synthesis of Mesoporous Nanohybrid Two-Dimensional Layered Ni-Cr-S and Reduced Graphene Oxide for High-Performance Hybrid Supercapacitors
Source: Materials (Basel). 2023 Oct 8;16(19):6598. doi: 10.3390/ma16196598 (PMC10574503; doi:10.3390/ma16196598)
Supplement: Supplementary file 1 [file materials-16-06598-s001.zip]

Archive with 1 entries (1 files):
- materials-2640037-supplementary.pdf
